# Supplementary material for: Galectin-9 interacts with PD-1 and TIM-3 to regulate T cell death and is a target for cancer immunotherapy
Source: Nat Commun. 2021 Feb 5;12:832. doi: 10.1038/s41467-021-21099-2 (PMC7864927; doi:10.1038/s41467-021-21099-2)
Supplement: Supplementary file 4 — Source Data [file 41467_2021_21099_MOESM4_ESM.xlsx]

## Sheet: Fig. 1
Fig. 1a
Fig. 1b
Fig. 1d
	Fc protein (μg/ml)	IgG1.Fc	PD-1.Fc	TIM-3.Fc	PD-L1.Fc
	2	0.025	0.5	0.747	0.017
	1	0.014	0.395	0.688	0.013
	0.5	0.01	0.256	0.578	0.011
	0.25	0.008	0.156	0.474	0.008
	0.125	0.027	0.092	0.375	0.009
	0.0625	0.005	0.052	0.221	0.008
	0.03125	0.006	0.026	0.127	0.006
	0	0.006	0.006	0.006	0.005
Fig. 1e
		No inhibitor			IgG4			Pembro			Nivo
	Gal-9	0.57	0.405	0.373	0.556	0.344	0.355	0.654	0.678	0.674	0.577	0.389	0.379
	PD-L1	0.671	0.796	0.756	0.695	0.851	0.776	0.34	0.318	0.317	0.263	0.197	0.194

## Sheet: Fig. 2
Fig. 2a
Fig. 2b
		GST			GST-9N			GST-9C			Gal9			PD-L1
	PD-1	0.011	0.006	0.005	0.216	0.046	0.046	0.614	0.396	0.365	0.57	0.405	0.373	0.671	0.796	0.756
	Tim-3	0.062	0.02	0.02	0.657	0.623	0.66	0.637	0.611	0.608	0.64	0.702	0.726	0.066	0.015	0.015
	PD-L1	0.004	0.005	0.006	0.01	0.009	0.008	0.169	0.093	0.101	0.017	0.016	0.014	0.051	0.01	0.012
Fig. 2c, left
	Fc protein (μg/ml)	PD-1.Fc	Tim-3.Fc	PD-L1.Fc	IgG1.Fc
	2	0.278	0.647	0.143	0.046
	1	0.189	0.567	0.08	0.028
	0.5	0.13	0.439	0.047	0.018
	0.25	0.072	0.273	0.036	0.014
	0.125	0.04	0.177	0.02	0.012
	0.0625	0.023	0.094	0.016	0.01
	0.03125	0.014	0.045	0.01	0.01
	0	0.008	0.008	0.008	0.009
Fig. 2c, right
	Fc protein (μg/ml)	PD-1.Fc	Tim-3.Fc	PD-L1.Fc	IgG1.Fc
	2	0.092	0.642	0.015	0.015
	1	0.052	0.563	0.013	0.01
	0.5	0.033	0.456	0.009	0.008
	0.25	0.02	0.35	0.007	0.006
	0.125	0.013	0.221	0.006	0.007
	0.0625	0.01	0.131	0.006	0.007
	0.03125	0.007	0.074	0.005	0.005
	0	0.008	0.007	0.007	0.006
Fig. 2d, left
Fig. 2d, right
	WT	N49Q	N58Q	N74Q	N116Q
	1.982	0.844	0.822	0.597	0.086
	1.543	0.929	0.985	0.887	0.229
	1.2404	0.731903	1.05962	1.12116	0.567266

## Sheet: Fig. 3
Fig. 3a
	TIM-3.Fc (μg/ml)	0	2	5	10
	2	1.474	0.951	0.596	0.357
	1	1.297	0.544	0.314	0.176
	0.5	0.839	0.382	0.203	0.097
	0.25	0.439	0.211	0.13	0.068
	0.125	0.255	0.119	0.083	0.036
	0.0625	0.177	0.067	0.048	0.025
	0.03125	0.086	0.04	0.029	0.026
	0	0.011	0.014	0.015	0.014
Fig. 3b
	TIM-3.Fc (μg/ml)	0	2	5	10
	2	2.574	3.218	2.886	2.715
	1	2.219	2.678	2.418	1.829
	0.5	1.104	1.941	1.603	1.175
	0.25	0.686	1.31	0.869	0.694
	0.125	0.487	0.726	0.568	0.399
	0.0625	0.3	0.438	0.279	0.238
	0.03125	0.14	0.237	0.167	0.13
	0	0.006	0.008	0.007	0.01
Fig. 3c
	PD-1.mFc (μg/ml)	Gal-9	TIM-3.Fc
	2	1.677	0.081
	1	1.296	0.084
	0.5	0.917	0.076
	0.25	0.562	0.074
	0.125	0.367	0.075
	0.0625	0.297	0.078
	0.03125	0.137	0.079
	0	0.012	0.077
Fig. 3d
	Gal-9 (μg/ml)	OD
	1	2.955
	0.5	1.824
	0.25	0.582
	0.125	0.197
	0.0625	0.071
	0.03125	0.03
	0.015625	0.028
	0	0.027
Fig. 3e
	Control	Galectin-9
	1	5
	1	5
	1	2
	1	1
	0	8
	0	6
	0	6
	0	3
	0	1
	0	6
	0	8
	0	4
	0	6
	0	3
	0	2
	0	3
	0	1
	0	6
	0	6
	0	1
	0	11
	0	5
	0	7
	0	9
	0	3
	0	6
	0	4
	0	3
	0	1
	0	1
	0	1
	0	2
	0	2
	0	0
	0	1
	0	0
	0	5
	0	4
	0	0
	0	0
	0	0
	0	0
	0	0
	0	0
	0	4
	0	6
	0	12
	0	10
	0	5
	0	6
	0	3
	3	5
	1	5
	1	1
	1	3
	1	3
	0	3
	0	1
	0	8
	0	3
	0	4
	0	6
	0	7
	0	0
	0	0
	0	0
	0	0
	0	0
	0	0
	0	0
	0	0
	0	0
	0	0
	0	14
	0	8
	0	7
	0	6
	0	5
	0	2
	0	3
	0	8
	0	3
	0	2
	0	1
	0	1
	0	0
	0	0
	0	0
	0	0
	3	0
	2	0
	1	0
	1	0
	1	13
	1	1
	1	5
	1	3
	1	2
	0	1
	0	1
	0	4
	0	5
	0	4
	0	3
	0	9
	0	4
	0	3
	0	4
	0	0
	0	0
	0	0
	0	0
	0	13
	0	12
	0	4
	0	2
	0	2
	0	3
	0	5
	0	9
	0	2
	0	1
	0	0
	0	0
	0	0
	0	0
	0	0
	0	12
	0	7
	0	3
	0	6
	0	5
	0	6
	0	6
	0	0
	0	0
	0	3
	0	2
	0	2
	0	5
	0	2
	0	4
	0	1
	0	1
	0	2
	0	8
	1	8
	1	2
	1	4
	1	2
	1	4
	1	4
	2	6
	1	3
	2	3
	2	5
	2	5
	2	0
	2	0
	0	15
	0	10
	0	2
	0	4
	0	0
	0	0
	0	0
	0	0
	0	0
	0	4
	0	3
	0	2
	0	1
	0	2
	0	0
	0	0
	0	3
	0	2
	0	3
	0	7
	0	12
	0	5
	0	2
	0	6
	0	4
	0	0
	0	0
	0	17
	0	4
	0	0
	0	0
	0	0
	0	0
	0	0
	0	0
	0	5
	0	15
	0	2
	0	3
	0	7
	0	7
	0	9
	0	5
	0	3
	0	5
	0	1
	0	1
	2	1
	2	2
	2	2
	1	3
	1	0
	1	0
	1	0
	0	0
	0	0
	0	0
	0	0
	0	14
	0	4
	0	2
	0	2
	0	1
	0	1
	0	0
	0	0
	0	0
	0	0
	0	0
	0	0
	0	0
	0	0
	0	0
	0	0
	0	0
	0	0
	0	0
	2	0
	1	0
	1	0
	2	0
	1	3
	3	3
	3	4
	3	1
	0	3
	0	1
	0	4
	0	2
	0	1
	0	1
	0	1
	0	3
	0	3
	0	2
Fig. 3f
Fig. 3g
Fig. 3h, top
Fig. 3h, middle
Fig. 3h, bottom

## Sheet: Fig. 4
Fig. 4c
	MA28H	MA28H-TIM3	MA28-PD-1.3F/28H-TIM3	MA28-N116Q/28H-TIM3	MA28-PD-1.3F	MA28-N116Q.3F
	39.0452	22.3604	38.0745	27.1612	52.2905	40.4064
	35.6413	22.7768	34.9899	22.4408	48.373	43.4579
	39.7144	21.6933	41.9229	27.6132	51.5555	49.9165
Fig. 4e
	PD-1+TIM-3–	PD-1+TIM-3+	PD-1–TIM-3+	PD-1–TIM-3–
	83.523	58.8475	34.2639	48.0822
	71.7271	62.0898	33.7416	43.9596
	51.3806	43.1864	29.9699	39.5288

## Sheet: Fig. 5
Fig. 5a, b
	Days after inoculation	Control								αGal-9								αGITR								Combo
	7	72.3234	53.3873	46.463	44.4262	97.4792	70.1667	92.8945	86.8689	84.5487	131.393	90.4728	107.408	103.141	72.3516	147.924	118.585	98.2131	122.843	84.6109	111.914	101.376	94.1076	95.0267	124.22	73.2662	59.3931	83.5222	75.4246	91.0581	78.9637	84.9247	80.3788
	10	290.521	194.636	151.485	330.3	272.866	306.388	500.492	184.604	89.7015	322.878	299.433	58.0564	203.651	0	201.756	81.219	203.213	192.047	243.161	248.946	212.411	100.375	0	200.653	66.9972	125.116	93.8748	66.2259	92.4465	80.6426	103.587	0
	13	320.319	348.44	395.789	308.664	472.956	416.68	1386.28	547.501	195.843	359.349	1000.12	340.772	170.637	116.39	328.302	151.399	227.837	317.664	564.851	349.16	254.434	478.028	125.181	427.733	180.364	245.04	183.11	157.568	136.694	202.525	220.622	137.446
	15	459.262	614	948.427	544.102	725.001	1375.18	1028.72	754.015	279.382	499.886	1725.62	500.968	270.227	246.501	454.897	234.377	216.946	712.717	413.074	379.468	346.431	796.644	368.08	229.217	402.314	249.444	214.118	236.433	70.0383	196.961	101.399	147.866
	17	603.363	722.672	701.368	1246.37	782.156	1417.76	825.073	487.716	431.291	680.347	1544.5	560.118	572.077	279.623	806.28	159.258	258.06	1333.89	596.137	459.462	611.559	1121.27	440.892	455.734	405.576	273.753	218.327	191.72	68.6017	137.045	195.625	115.36
	19	875.606	1117.06	1219.08	899.185	931.279	2221.74	1135.22	1011.87	878.456	1362.82	2554.13	964.111	961.726	581.318	1247.47	539.545	337.9	1959.1	781.028	770.354	1015.69	1752.49	570.375	930.994	381.263	393.552	408.843	124.274	91.2576	112.795	176.927	134.899
	21	1206.86	1411.19	1719.54	1378.3	1413.57	3111	1654.74	1631.69	2109.58	1438.22	2869.67	1044.33	1574.95	1232.76	2032.79	732.126	306.303	2068.24	617.061	869.772	1050.78	2047.89	321.159	1691.83	599.656	138.07	373.305	371.284	0	62.988	0	225.885
Fig. 5c
	Days after inoculation	Control	αGal-9	αGITR	Combo
	13	1	1
	15	1
	17			1
	19	1	1	1
	19	1	1
	19	1
	17			1
	19
	19
	19
	19
	19
	19
	19
	19
	21	1	1	1
	21	1	1	1
	21	1	1
	21		1
	21
	21
	21
	21
	23		1	1	1
	23
	23
	23
	23
	23
	23
	23
	25			1
	25
	25
	25
	25
	25
	25
	27				1
	27
	27
	27
	27
	27
	27
	29			1	1
	29				1
	29
	29
	29
	29
	31
	31
	31
	31
	31
	33
	33
	33
	33
	33
	39
	39
	39
	39
	65				0
	65				0
	65				0
	65				0
Fig. 5d-e
	Days after inoculation	Control								α-Gal9								αGITR								Combo
	7	58.2863	70.6419	103.332	154.384	120.787	0	224.865	194.963	163.275	167.08	141.444	0	126.506	256.527	86.8858	136.835	203.301	134.981	149.457	143.862	150.571	162.015	0	145.928	191.363	0	159.445	305.611	174.787	145.88	244.688	199.539
	10	248.533	401.752	264.411	288.21	254.765		289.426	273.63	384.949	350.454	198.861	206.121	237.482	342.62	132.85	261.006	258.812	248.198	365.08	337.347	334.343	395.476		138.169	142.353	219.685	113.025	398.347	202.411	512.79	177.67	290.488
	13	281.627	456.896	278.663	502.983	248.368		499.488	518.616	521.703	488.448	158.76	158.7	258.75	415.438	357.575	75.106	220.5	235.669	457.056	465.52	412.984	271.779		125.087	180.336	257.25	98.3125	386.538	403.44	682.344	180.589	673.266
	15	371.2	503.652	240.43	542.7	270		416.304	568.575	512.488	555.038	233.512	282.796	246.054	404.942	329.122	259.837	317.68	285.12	527.589	733.163	529.2	404.942		135.816	249.9	197.213	158.76	440.062	514.615	688.567	215.016	641.845
	17	492.719	693.668	320.339	749.777	443.034		441.408	921.984	872.85	645	351.014	204.12	500.887	526.592	522.199	132.095	287.712	292.5	818.748	866.237	448.056	416.295		145.926	195.201	154.905	118.588	536.987	613.7	800.98	158.143	973.359
	19	742.63	639.812	385.385	1289.06	573.359		503.36	810.648	976.828	1184.11	461.709	372.587	708.448	632.164	678.038	307.084	415.438	462.4	796.027	924.075	378.432	471.3		193.027	165.528	105.338	182.952	588.06	958.812	1183.54	145.762	1187.63
	21	1051.2	562.391	582.193	1190.5	983.385		955.206	910.318	1482.75	1399.73	1125.8	512	710.803	1123.67	793.5	522.144	415.438	438.893	1019.83	1362.05	517.72	440.725		108.192	158.76	157.115	103.488	571.438	795.675	1072.17	216.763	1284.4
Fig. 5f
	Days after inoculation	Control	αGal9	αGITR	Combo
	21	1
	23	1
	23	1
	19	1
	23	1
	10	1
	23	1
	23	1
	21		1
	19		1
	21		1
	23		1
	23		1
	21		1
	23		1
	27		1
	27			1
	47			1
	21			1
	21			1
	25			1
	31			1
	10			1
	51			0
	27				1
	23				1
	19				1
	19				1
	51				0
	51				0
	51				0
	51				0

## Sheet: Fig. 6
Fig. 6a
	Cluster	PD-L1	CD38	LAG-3	TIGIT	CD11b	CD3e	Gr-1	KLRG1	CD357	CD69	CD19	FoxP3	PD-1	CD62L	Sca-1	CD44	Ki67	CD14	CD127	CD4	MHC-II	T-bet	CD8a	CD25	TIM-3	CTLA-4	ICOS	CD11c	c-Casp3
	2	12.64	0.27	8.24	4.96	106.4	3.75	57.73	16.74	8.74	15.04	0.53	0.76	0.27	0.81	7.21	1.4	20.9	2.61	1.17	0	0	0.53	3.66	13.09	4.01	2.75	0.84	0.82	0
	6	7.83	0.09	1	0.18	1.33	0.49	0.51	1.91	5.04	6	0	1.13	0	0	24.13	0.68	13.13	0	0	0	0	5.42	0.14	1.01	0.79	0.89	0	0.54	1
	7	42.61	2.07	13.95	6	177.56	7.04	34.72	20.3	11.72	25.51	1.37	4.35	2.29	3.86	56.01	9.53	112.4	18.39	7.96	0.88	2.04	4.73	5.55	15.65	18.27	15.13	3.42	1.55	0.8
	8	6.14	0.72	3.17	1.15	2.74	2.34	0.98	3.57	5.74	5.38	0	4.45	0.87	0	105.92	2.09	69.75	0.37	1.14	0	0.73	8.34	3.12	2.16	2.82	3.15	0.48	0.11	2.31
	5	10.93	0.37	7.5	3.65	2.14	22.35	3.64	22.12	57.73	13.35	0.15	19.53	3.42	1.69	359.09	2.8	57.85	0.91	3.22	30.03	0.79	8.8	1.78	17.76	8.21	12.84	23.03	0	1.27
	4	11.55	0	1.83	1.18	59.76	0.83	1.65	4.34	2.46	6.56	0	2.43	0	0	7.87	3.87	59.59	4.28	0.48	0	0	2.23	0.72	3.12	0.97	0.78	0	0.41	1.68
	1	38.62	0.91	6.54	4.86	57.54	3.19	4.19	10.39	5.89	14.1	0.33	0.77	0.5	0.77	127.23	2.41	11.8	3.58	1.83	0.13	137.2	1.75	2.41	7.94	5.73	6.05	1.42	15.4	0.99
	3	30.62	0	2.48	1.75	62.45	1.25	2.15	5.12	2.6	7.81	0	0.47	0	0	95.07	2.13	9.47	2.81	0.72	0	0.18	1.08	0.99	3.77	2.18	3.24	0	4.53	0.91
Fig. 6c
	Control	αGal9	αGITR	Combo
	3.5349	7.2902	0.8612	0.3305
	2.0328	3.585	0.3204	0.3004
	2.8941	6.5291	2.864	0.7511
	3.555	4.6866	2.9141	1.2017
Fig. 6d
	Control	αGal9	αGITR	Combo
	1.5121	6.0184	0.2504	0.1302
	1.4721	2.133	0.1001	0.0901
	1.7024	3.8554	1.0314	0.2804
	2.5235	3.3447	1.2217	0.4206
Fig. 6e, left
	Control	αGal9	αGITR	Combo
	1.2518	4.8868	2.6838	6.459
	3.0843	3.6952	9.3731	4.3261
	1.7224	2.874	2.834	12.6277
	1.8226	4.987	3.0142	8.3116
Fig. 6e, middle
	Control	αGal9	αGITR	Combo
	2.0529	3.565	1.402	2.4534
	2.0128	3.595	1.9327	1.9728
	6.1887	8.7823	1.5321	1.3719
	5.5478	7.13	6.2287	3.3547
Fig. 6e, right
	Control	αGal9	αGITR	Combo
	3.3047	8.4518	4.0858	8.9124
	5.0971	7.2902	11.3058	6.2989
	7.9111	11.6563	4.3661	13.9996
	7.3704	12.117	9.2429	11.6663
Fig. 6f
	Control	αGal9	αGITR	Combo
	2.01224	1.51798	58.2853	74.1464
	3.88558	3.41782	281.94	314.945
	5.23186	2.85995	5.25277	199.709
	2.81991	3.9033	13.7769	77.6718

## Sheet: Fig. 7
Fig. 7a
Fig. 7b, left
Fig. 7b, right
	Control	IFNβ	IFNγ
	0.999837	826.904	8.97914
	0.999443	540.972	3.91814
	0.999474	618.658	9.12648
Fig. 7c
Fig. 7d
Fig. 7e
Fig. 7f, g
Fig. 7h
	Control	TNFα	IFNβ	IFNγ	IFNβ+IFNγ	TNFα+IFNβ+IFNγ
	0	0	0.13559	0.0131912	0.367936	0.426091
	0	0	0.167311	0.00651091	0.465741	0.543314
	0	0	0.260408	0.0162947	0.707106	0.998972
Fig. 7i
	Control	IFNβ	IFNγ	IFNβ+IFNγ	TNFα+IFNγ	LPS+IFNγ	PMA+IFNγ
	2.48956	6.98135	9.03704	17.8595	13.1124	10.5112	6.01544
	2.63003	6.94306	10.8217	17.5194	13.6604	10.8754	6.06644
	2.71979	6.95112	11.2763	15.1722	14.0706	12.6149	6.56012
	2.5721	7.87447	11.4991	16.5574	13.7185	12.0399	7.06513
	2.95602	7.87184	10.9487	16.4237	14.8469	12.088	7.62699
	3.12888	8.46462	11.5089	16.9902	13.9327	13.2272	7.7348
Fig. 7j
		Control			IFNβ			IFNγ			β + γ
	A549	0.0469641	0.0574966	0.0212736	0.331337	0.416572	0.305949	0.0945285	0.117597	0.0512631	0.482435	0.432285	0.359225
	H1650	0.0631112	0.0617734	0	0.192621	0.189057	0.119635	0.272737	0.325185	0.217266	0.504158	0.407608	0.383792
	HCC827	0.0266112	0.040414	0.00106078	0.511426	0.531803	0.409697	0.0523387	0.0425472	0.0351672	0.796568	0.876309	0.644571
	H1975	0.0223405	0.0361495	0	0.195973	0.213029	0.170355	0.0804122	0.0896328	0.0901793	0.595977	0.556886	0.464423
Fig. 7k
	Control	IFNβ	IFNγ	β + γ
	0.732009	1.47283	0.615841	2.83056
	0.840689	1.58793	0.630324	2.44183
	0.500529	1.15945	0.39084	1.68203

## Sheet: Fig. 8
Fig. 8c
	Cell type	Lgals9
	B cell [BTC000020]	0
	B cell [BTC000020]	0
	B cell [BTC000020]	0
	B cell [BTC000020]	8.45
	B cell [BTC000020]	8.71
	B cell [BTC000020]	0
	B cell [BTC000020]	0
	B cell [BTC000020]	8.06
	B cell [BTC000020]	7.82
	B cell [BTC000020]	0
	B cell [BTC000020]	3.81
	B cell [BTC000020]	0
	B cell [BTC000020]	0
	B cell [BTC000020]	0
	B cell [BTC000020]	8.46
	B cell [BTC000020]	0
	B cell [BTC000020]	0
	B cell [BTC000020]	0
	B cell [BTC000020]	0
	B cell [BTC000020]	0
	B cell [BTC000020]	0
	B cell [BTC000020]	0
	B cell [BTC000020]	8.36
	B cell [BTC000020]	0
	B cell [BTC000020]	0
	B cell [BTC000020]	8.9
	B cell [BTC000020]	0
	B cell [BTC000020]	6.54
	B cell [BTC000020]	0
	B cell [BTC000020]	0
	B cell [BTC000020]	0
	B cell [BTC000020]	0
	B cell [BTC000020]	0
	B cell [BTC000020]	0
	B cell [BTC000020]	0
	B cell [BTC000020]	0
	B cell [BTC000020]	0
	B cell [BTC000020]	0
	B cell [BTC000020]	0
	B cell [BTC000020]	0
	B cell [BTC000020]	0
	B cell [BTC000020]	0
	B cell [BTC000020]	8.22
	B cell [BTC000020]	2.44
	B cell [BTC000020]	0
	B cell [BTC000020]	0
	B cell [BTC000020]	0
	B cell [BTC000020]	0
	B cell [BTC000020]	0
	B cell [BTC000020]	0
	B cell [BTC000020]	8.87
	B cell [BTC000020]	0
	B cell [BTC000020]	0
	B cell [BTC000020]	0
	B cell [BTC000020]	0
	B cell [BTC000020]	7.61
	B cell [BTC000020]	0
	B cell [BTC000020]	0
	B cell [BTC000020]	5.51
	B cell [BTC000020]	8.53
	B cell [BTC000020]	0
	B cell [BTC000020]	0
	B cell [BTC000020]	8.08
	B cell [BTC000020]	0
	B cell [BTC000020]	0
	B cell [BTC000020]	0
	B cell [BTC000020]	0
	B cell [BTC000020]	0
	B cell [BTC000020]	4.78
	B cell [BTC000020]	7.38
	B cell [BTC000020]	4.24
	B cell [BTC000020]	0
	B cell [BTC000020]	0
	B cell [BTC000020]	0
	B cell [BTC000020]	0
	B cell [BTC000020]	8.23
	B cell [BTC000020]	0
	B cell [BTC000020]	9.39
	B cell [BTC000020]	0
	B cell [BTC000020]	0
	B cell [BTC000020]	7.87
	B cell [BTC000020]	0
	B cell [BTC000020]	5.07
	B cell [BTC000020]	9.1
	B cell [BTC000020]	0
	B cell [BTC000020]	0
	B cell [BTC000020]	0
	B cell [BTC000020]	0
	B cell [BTC000020]	5.54
	B cell [BTC000020]	0
	B cell [BTC000020]	0
	B cell [BTC000020]	0
	B cell [BTC000020]	9.67
	B cell [BTC000020]	0
	B cell [BTC000020]	4.94
	B cell [BTC000020]	10.26
	B cell [BTC000020]	0
	B cell [BTC000020]	6.99
	B cell [BTC000020]	0
	B cell [BTC000020]	0
	B cell [BTC000020]	3.02
	B cell [BTC000020]	9.39
	B cell [BTC000020]	0
	B cell [BTC000020]	8.2
	B cell [BTC000020]	7.78
	B cell [BTC000020]	0
	B cell [BTC000020]	9
	B cell [BTC000020]	4.04
	B cell [BTC000020]	0
	B cell [BTC000020]	0
	B cell [BTC000020]	0
	B cell [BTC000020]	0
	B cell [BTC000020]	7.55
	B cell [BTC000020]	8.6
	B cell [BTC000020]	0
	B cell [BTC000020]	0
	B cell [BTC000020]	2.03
	B cell [BTC000020]	0
	B cell [BTC000020]	0
	B cell [BTC000020]	7.87
	B cell [BTC000020]	0
	B cell [BTC000020]	9.31
	B cell [BTC000020]	7.97
	B cell [BTC000020]	0
	B cell [BTC000020]	0
	B cell [BTC000020]	4.7
	B cell [BTC000020]	0
	B cell [BTC000020]	9.4
	B cell [BTC000020]	0
	B cell [BTC000020]	4.7
	B cell [BTC000020]	5.59
	B cell [BTC000020]	0
	B cell [BTC000020]	0
	B cell [BTC000020]	4.93
	B cell [BTC000020]	0
	B cell [BTC000020]	0
	B cell [BTC000020]	8.09
	B cell [BTC000020]	7.94
	B cell [BTC000020]	7.11
	B cell [BTC000020]	7.82
	B cell [BTC000020]	0
	B cell [BTC000020]	0
	B cell [BTC000020]	0
	B cell [BTC000020]	7.77
	B cell [BTC000020]	0
	B cell [BTC000020]	9.16
	B cell [BTC000020]	0
	B cell [BTC000020]	8.12
	B cell [BTC000020]	9.69
	B cell [BTC000020]	0
	B cell [BTC000020]	0
	B cell [BTC000020]	10.25
	B cell [BTC000020]	4.58
	B cell [BTC000020]	5.84
	B cell [BTC000020]	7.22
	B cell [BTC000020]	0
	B cell [BTC000020]	0
	B cell [BTC000020]	0
	B cell [BTC000020]	0
	B cell [BTC000020]	0
	B cell [BTC000020]	7.91
	B cell [BTC000020]	9.48
	B cell [BTC000020]	0
	B cell [BTC000020]	7.14
	B cell [BTC000020]	8.38
	B cell [BTC000020]	0
	B cell [BTC000020]	8.06
	B cell [BTC000020]	9.05
	B cell [BTC000020]	8.29
	B cell [BTC000020]	0
	B cell [BTC000020]	0
	B cell [BTC000020]	0
	B cell [BTC000020]	0
	B cell [BTC000020]	9.11
	B cell [BTC000020]	0
	B cell [BTC000020]	4.22
	B cell [BTC000020]	0
	B cell [BTC000020]	0
	B cell [BTC000020]	5.27
	B cell [BTC000020]	8.32
	B cell [BTC000020]	0
	B cell [BTC000020]	8.22
	B cell [BTC000020]	9.21
	B cell [BTC000020]	0
	B cell [BTC000020]	0
	B cell [BTC000020]	7.73
	B cell [BTC000020]	0
	B cell [BTC000020]	9.56
	B cell [BTC000020]	6.17
	B cell [BTC000020]	0
	B cell [BTC000020]	0
	B cell [BTC000020]	0
	B cell [BTC000020]	6.53
	B cell [BTC000020]	5.04
	B cell [BTC000020]	6.99
	B cell [BTC000020]	0
	B cell [BTC000020]	7.06
	B cell [BTC000020]	0
	B cell [BTC000020]	8.83
	B cell [BTC000020]	7.4
	B cell [BTC000020]	5.2
	B cell [BTC000020]	8.22
	B cell [BTC000020]	0
	B cell [BTC000020]	0
	B cell [BTC000020]	0
	B cell [BTC000020]	3.74
	B cell [BTC000020]	6.6
	B cell [BTC000020]	0
	B cell [BTC000020]	7.14
	B cell [BTC000020]	8.36
	B cell [BTC000020]	7.42
	B cell [BTC000020]	0
	B cell [BTC000020]	7.76
	B cell [BTC000020]	0
	B cell [BTC000020]	0
	B cell [BTC000020]	8.92
	B cell [BTC000020]	6.41
	B cell [BTC000020]	7.19
	B cell [BTC000020]	9.89
	B cell [BTC000020]	7.5
	B cell [BTC000020]	7.4
	B cell [BTC000020]	4.63
	B cell [BTC000020]	7.63
	B cell [BTC000020]	0
	B cell [BTC000020]	0
	B cell [BTC000020]	0
	B cell [BTC000020]	0
	B cell [BTC000020]	8.65
	B cell [BTC000020]	8.86
	B cell [BTC000020]	0
	B cell [BTC000020]	0
	B cell [BTC000020]	0
	B cell [BTC000020]	0
	B cell [BTC000020]	7.89
	B cell [BTC000020]	5.13
	B cell [BTC000020]	0
	B cell [BTC000020]	3.74
	B cell [BTC000020]	8.19
	B cell [BTC000020]	10.22
	B cell [BTC000020]	8
	B cell [BTC000020]	8.57
	B cell [BTC000020]	8.15
	B cell [BTC000020]	0
	B cell [BTC000020]	7.67
	B cell [BTC000020]	3.76
	B cell [BTC000020]	0
	B cell [BTC000020]	8.83
	B cell [BTC000020]	7.86
	B cell [BTC000020]	0
	B cell [BTC000020]	0
	B cell [BTC000020]	5.5
	B cell [BTC000020]	9.59
	B cell [BTC000020]	0
	B cell [BTC000020]	0
	B cell [BTC000020]	8.51
	B cell [BTC000020]	0
	B cell [BTC000020]	7.56
	B cell [BTC000020]	0
	B cell [BTC000020]	7.8
	B cell [BTC000020]	0
	B cell [BTC000020]	7.79
	B cell [BTC000020]	0
	B cell [BTC000020]	0
	B cell [BTC000020]	2.99
	B cell [BTC000020]	0
	B cell [BTC000020]	0
	B cell [BTC000020]	0
	B cell [BTC000020]	0
	B cell [BTC000020]	0
	B cell [BTC000020]	7.17
	B cell [BTC000020]	0
	B cell [BTC000020]	0
	B cell [BTC000020]	2.88
	B cell [BTC000020]	8.55
	B cell [BTC000020]	8.53
	B cell [BTC000020]	0
	B cell [BTC000020]	0
	B cell [BTC000020]	0
	B cell [BTC000020]	0
	B cell [BTC000020]	0
	B cell [BTC000020]	0
	B cell [BTC000020]	7.66
	B cell [BTC000020]	7.32
	B cell [BTC000020]	7.99
	B cell [BTC000020]	9.43
	B cell [BTC000020]	0
	B cell [BTC000020]	8.01
	B cell [BTC000020]	0
	B cell [BTC000020]	0
	B cell [BTC000020]	6.51
	B cell [BTC000020]	0
	B cell [BTC000020]	8.62
	B cell [BTC000020]	7.36
	B cell [BTC000020]	1.03
	B cell [BTC000020]	8.72
	B cell [BTC000020]	9.62
	B cell [BTC000020]	0
	B cell [BTC000020]	10.53
	B cell [BTC000020]	6.45
	B cell [BTC000020]	9.4
	B cell [BTC000020]	0
	B cell [BTC000020]	8.27
	B cell [BTC000020]	0
	B cell [BTC000020]	0
	B cell [BTC000020]	8.1
	B cell [BTC000020]	7.35
	B cell [BTC000020]	8.8
	B cell [BTC000020]	0
	B cell [BTC000020]	0
	B cell [BTC000020]	0
	B cell [BTC000020]	0
	B cell [BTC000020]	0
	B cell [BTC000020]	8.66
	B cell [BTC000020]	5.39
	B cell [BTC000020]	0
	B cell [BTC000020]	0
	B cell [BTC000020]	7.15
	B cell [BTC000020]	6.1
	B cell [BTC000020]	9.07
	B cell [BTC000020]	0
	B cell [BTC000020]	6.48
	B cell [BTC000020]	0
	B cell [BTC000020]	7.36
	B cell [BTC000020]	0
	B cell [BTC000020]	0
	B cell [BTC000020]	8.3
	B cell [BTC000020]	8.68
	B cell [BTC000020]	8.29
	B cell [BTC000020]	9.62
	B cell [BTC000020]	0
	B cell [BTC000020]	8.62
	B cell [BTC000020]	0
	B cell [BTC000020]	0
	B cell [BTC000020]	0
	B cell [BTC000020]	0
	B cell [BTC000020]	0
	B cell [BTC000020]	0
	B cell [BTC000020]	0
	B cell [BTC000020]	0
	B cell [BTC000020]	8.9
	B cell [BTC000020]	8.95
	B cell [BTC000020]	0
	B cell [BTC000020]	0
	B cell [BTC000020]	6.21
	B cell [BTC000020]	5.7
	B cell [BTC000020]	0
	B cell [BTC000020]	0
	B cell [BTC000020]	0
	B cell [BTC000020]	5.23
	B cell [BTC000020]	7.67
	B cell [BTC000020]	0
	B cell [BTC000020]	0
	B cell [BTC000020]	0
	B cell [BTC000020]	0
	B cell [BTC000020]	0
	B cell [BTC000020]	0
	B cell [BTC000020]	0
	B cell [BTC000020]	0
	B cell [BTC000020]	0
	B cell [BTC000020]	2.5
	B cell [BTC000020]	0
	B cell [BTC000020]	7.9
	B cell [BTC000020]	0
	B cell [BTC000020]	9.25
	B cell [BTC000020]	0
	B cell [BTC000020]	0
	B cell [BTC000020]	0
	B cell [BTC000020]	0
	B cell [BTC000020]	0
	B cell [BTC000020]	6.06
	B cell [BTC000020]	0
	B cell [BTC000020]	0
	B cell [BTC000020]	0
	B cell [BTC000020]	0
	B cell [BTC000020]	6.84
	B cell [BTC000020]	7.57
	B cell [BTC000020]	0
	B cell [BTC000020]	0
	B cell [BTC000020]	7.28
	B cell [BTC000020]	8.41
	B cell [BTC000020]	7.48
	B cell [BTC000020]	0
	B cell [BTC000020]	5.7
	B cell [BTC000020]	0
	B cell [BTC000020]	8.06
	B cell [BTC000020]	0
	B cell [BTC000020]	0
	B cell [BTC000020]	0
	B cell [BTC000020]	0
	B cell [BTC000020]	0
	B cell [BTC000020]	0
	B cell [BTC000020]	0
	B cell [BTC000020]	0
	B cell [BTC000020]	0
	B cell [BTC000020]	0
	B cell [BTC000020]	0
	B cell [BTC000020]	0
	B cell [BTC000020]	7.1
	B cell [BTC000020]	7.6
	B cell [BTC000020]	0
	B cell [BTC000020]	0
	B cell [BTC000020]	8.77
	B cell [BTC000020]	0
	B cell [BTC000020]	0
	B cell [BTC000020]	7.61
	B cell [BTC000020]	0
	B cell [BTC000020]	8.42
	B cell [BTC000020]	0
	B cell [BTC000020]	8.13
	B cell [BTC000020]	0
	B cell [BTC000020]	0
	B cell [BTC000020]	0
	B cell [BTC000020]	0
	B cell [BTC000020]	8.79
	B cell [BTC000020]	0
	B cell [BTC000020]	0
	B cell [BTC000020]	5.43
	B cell [BTC000020]	0
	B cell [BTC000020]	5.79
	B cell [BTC000020]	9.02
	B cell [BTC000020]	0
	B cell [BTC000020]	0
	B cell [BTC000020]	0
	B cell [BTC000020]	0
	B cell [BTC000020]	0
	B cell [BTC000020]	0
	B cell [BTC000020]	0
	B cell [BTC000020]	7.42
	B cell [BTC000020]	0
	B cell [BTC000020]	8.25
	B cell [BTC000020]	7.03
	B cell [BTC000020]	0
	B cell [BTC000020]	0
	B cell [BTC000020]	0
	B cell [BTC000020]	0
	B cell [BTC000020]	0
	B cell [BTC000020]	0
	B cell [BTC000020]	0
	B cell [BTC000020]	0
	B cell [BTC000020]	0
	B cell [BTC000020]	0
	B cell [BTC000020]	9.37
	B cell [BTC000020]	0
	B cell [BTC000020]	0
	B cell [BTC000020]	5.56
	B cell [BTC000020]	0
	B cell [BTC000020]	7.6
	B cell [BTC000020]	0
	B cell [BTC000020]	4.52
	B cell [BTC000020]	0
	B cell [BTC000020]	8.9
	B cell [BTC000020]	0
	B cell [BTC000020]	0
	B cell [BTC000020]	8.78
	B cell [BTC000020]	9.78
	B cell [BTC000020]	8.58
	B cell [BTC000020]	0
	B cell [BTC000020]	7.09
	B cell [BTC000020]	3.7
	B cell [BTC000020]	8.96
	B cell [BTC000020]	0
	B cell [BTC000020]	0
	B cell [BTC000020]	8.7
	B cell [BTC000020]	0
	B cell [BTC000020]	8.05
	B cell [BTC000020]	0
	B cell [BTC000020]	5.02
	B cell [BTC000020]	0
	B cell [BTC000020]	5.6
	B cell [BTC000020]	0
	B cell [BTC000020]	0
	B cell [BTC000020]	0
	B cell [BTC000020]	0
	B cell [BTC000020]	9.49
	B cell [BTC000020]	0
	B cell [BTC000020]	0
	B cell [BTC000020]	7.9
	B cell [BTC000020]	10.18
	B cell [BTC000020]	0
	B cell [BTC000020]	0
	B cell [BTC000020]	0
	B cell [BTC000020]	0
	B cell [BTC000020]	7.01
	B cell [BTC000020]	0
	B cell [BTC000020]	0
	B cell [BTC000020]	0
	B cell [BTC000020]	8.45
	B cell [BTC000020]	0
	B cell [BTC000020]	8.82
	B cell [BTC000020]	0
	B cell [BTC000020]	7.6
	B cell [BTC000020]	0
	B cell [BTC000020]	5.93
	B cell [BTC000020]	0
	B cell [BTC000020]	8.57
	B cell [BTC000020]	0
	B cell [BTC000020]	0
	B cell [BTC000020]	0
	B cell [BTC000020]	0
	B cell [BTC000020]	0
	B cell [BTC000020]	8.77
	B cell [BTC000020]	7.92
	B cell [BTC000020]	0
	B cell [BTC000020]	0
	B cell [BTC000020]	9.72
	B cell [BTC000020]	5.16
	B cell [BTC000020]	8.34
	B cell [BTC000020]	0
	B cell [BTC000020]	0
	B cell [BTC000020]	9.62
	B cell [BTC000020]	8.58
	B cell [BTC000020]	0
	B cell [BTC000020]	0
	B cell [BTC000020]	5.56
	B cell [BTC000020]	7.57
	B cell [BTC000020]	0
	B cell [BTC000020]	0
	B cell [BTC000020]	9.4
	B cell [BTC000020]	0
	B cell [BTC000020]	9.63
	B cell [BTC000020]	1.27
	B cell [BTC000020]	8.66
	B cell [BTC000020]	9.08
	B cell [BTC000020]	0
	B cell [BTC000020]	0
	B cell [BTC000020]	6.31
	B cell [BTC000020]	10.3
	B cell [BTC000020]	0
	B cell [BTC000020]	0
	B cell [BTC000020]	0
	B cell [BTC000020]	0
	B cell [BTC000020]	0
	B cell [BTC000020]	0
	B cell [BTC000020]	0
	B cell [BTC000020]	9.16
	B cell [BTC000020]	10.78
	B cell [BTC000020]	0
	B cell [BTC000020]	8.87
	B cell [BTC000020]	0
	B cell [BTC000020]	5.52
	B cell [BTC000020]	9.07
	B cell [BTC000020]	0
	B cell [BTC000020]	3.19
	B cell [BTC000020]	2.04
	B cell [BTC000020]	0
	B cell [BTC000020]	8.65
	B cell [BTC000020]	10.17
	B cell [BTC000020]	9.91
	B cell [BTC000020]	0
	B cell [BTC000020]	0
	B cell [BTC000020]	7.79
	B cell [BTC000020]	8.57
	B cell [BTC000020]	8.66
	B cell [BTC000020]	0
	B cell [BTC000020]	9.89
	B cell [BTC000020]	0
	B cell [BTC000020]	0
	B cell [BTC000020]	0
	B cell [BTC000020]	5.89
	B cell [BTC000020]	0
	B cell [BTC000020]	0
	B cell [BTC000020]	0
	B cell [BTC000020]	8.33
	B cell [BTC000020]	0
	B cell [BTC000020]	9.32
	B cell [BTC000020]	0
	B cell [BTC000020]	0
	B cell [BTC000020]	11.04
	B cell [BTC000020]	3.76
	B cell [BTC000020]	0
	B cell [BTC000020]	0
	B cell [BTC000020]	0
	B cell [BTC000020]	10.36
	B cell [BTC000020]	0
	B cell [BTC000020]	8.11
	B cell [BTC000020]	0
	B cell [BTC000020]	6.87
	B cell [BTC000020]	1.21
	B cell [BTC000020]	0
	B cell [BTC000020]	10.65
	B cell [BTC000020]	8.22
	B cell [BTC000020]	0
	B cell [BTC000020]	1.35
	B cell [BTC000020]	7.79
	B cell [BTC000020]	10.09
	B cell [BTC000020]	0
	B cell [BTC000020]	8.73
	B cell [BTC000020]	0
	B cell [BTC000020]	0
	B cell [BTC000020]	0
	B cell [BTC000020]	5.9
	B cell [BTC000020]	2.06
	B cell [BTC000020]	0
	B cell [BTC000020]	7.99
	B cell [BTC000020]	8.15
	B cell [BTC000020]	7.99
	B cell [BTC000020]	0
	B cell [BTC000020]	0
	B cell [BTC000020]	0
	B cell [BTC000020]	0
	B cell [BTC000020]	0
	B cell [BTC000020]	6.08
	B cell [BTC000020]	0
	B cell [BTC000020]	0
	B cell [BTC000020]	9.07
	B cell [BTC000020]	0
	B cell [BTC000020]	5.63
	B cell [BTC000020]	2.66
	B cell [BTC000020]	11.94
	B cell [BTC000020]	7.56
	B cell [BTC000020]	7.45
	B cell [BTC000020]	9.01
	B cell [BTC000020]	0
	B cell [BTC000020]	0
	B cell [BTC000020]	0
	B cell [BTC000020]	0
	B cell [BTC000020]	0
	B cell [BTC000020]	8.43
	B cell [BTC000020]	0
	B cell [BTC000020]	0
	B cell [BTC000020]	0
	B cell [BTC000020]	9.14
	B cell [BTC000020]	0
	B cell [BTC000020]	0
	B cell [BTC000020]	0
	B cell [BTC000020]	0
	B cell [BTC000020]	0
	B cell [BTC000020]	0
	B cell [BTC000020]	0
	B cell [BTC000020]	8.72
	B cell [BTC000020]	0
	B cell [BTC000020]	0
	B cell [BTC000020]	0
	B cell [BTC000020]	0
	B cell [BTC000020]	7.86
	B cell [BTC000020]	0
	B cell [BTC000020]	0
	B cell [BTC000020]	7.84
	B cell [BTC000020]	5.8
	B cell [BTC000020]	0
	B cell [BTC000020]	5.29
	B cell [BTC000020]	9.13
	B cell [BTC000020]	0
	B cell [BTC000020]	0
	B cell [BTC000020]	0
	B cell [BTC000020]	0
	B cell [BTC000020]	0
	B cell [BTC000020]	8.52
	B cell [BTC000020]	0
	B cell [BTC000020]	8.91
	B cell [BTC000020]	0
	B cell [BTC000020]	0
	B cell [BTC000020]	7.92
	B cell [BTC000020]	5.47
	B cell [BTC000020]	8.57
	B cell [BTC000020]	0
	B cell [BTC000020]	0
	B cell [BTC000020]	0
	B cell [BTC000020]	0
	B cell [BTC000020]	0
	B cell [BTC000020]	0
	B cell [BTC000020]	0
	B cell [BTC000020]	0
	B cell [BTC000020]	0
	B cell [BTC000020]	0
	B cell [BTC000020]	5.24
	B cell [BTC000020]	0
	B cell [BTC000020]	3.33
	B cell [BTC000020]	0
	B cell [BTC000020]	0
	B cell [BTC000020]	8.95
	B cell [BTC000020]	0
	B cell [BTC000020]	0
	B cell [BTC000020]	0
	B cell [BTC000020]	0
	B cell [BTC000020]	6.44
	B cell [BTC000020]	0
	B cell [BTC000020]	0
	B cell [BTC000020]	0
	B cell [BTC000020]	8.23
	B cell [BTC000020]	4.45
	B cell [BTC000020]	0
	B cell [BTC000020]	0
	B cell [BTC000020]	6.14
	B cell [BTC000020]	8.47
	B cell [BTC000020]	0
	B cell [BTC000020]	0
	B cell [BTC000020]	8.84
	B cell [BTC000020]	0
	B cell [BTC000020]	0
	B cell [BTC000020]	0
	B cell [BTC000020]	0
	B cell [BTC000020]	8.26
	B cell [BTC000020]	7.51
	B cell [BTC000020]	0
	B cell [BTC000020]	8.06
	B cell [BTC000020]	0
	B cell [BTC000020]	8.88
	B cell [BTC000020]	0
	B cell [BTC000020]	8.32
	B cell [BTC000020]	6.06
	B cell [BTC000020]	0
	B cell [BTC000020]	5.83
	B cell [BTC000020]	0
	B cell [BTC000020]	9.37
	B cell [BTC000020]	0
	B cell [BTC000020]	8.08
	B cell [BTC000020]	8.5
	B cell [BTC000020]	9.69
	B cell [BTC000020]	8.05
	B cell [BTC000020]	9.89
	B cell [BTC000020]	0
	B cell [BTC000020]	0
	B cell [BTC000020]	2.87
	B cell [BTC000020]	0
	B cell [BTC000020]	8.02
	B cell [BTC000020]	0
	B cell [BTC000020]	7.57
	B cell [BTC000020]	7.51
	B cell [BTC000020]	0
	B cell [BTC000020]	7.86
	B cell [BTC000020]	0
	B cell [BTC000020]	9.42
	B cell [BTC000020]	0
	B cell [BTC000020]	0
	B cell [BTC000020]	0
	B cell [BTC000020]	7.85
	B cell [BTC000020]	0
	B cell [BTC000020]	0
	B cell [BTC000020]	0
	B cell [BTC000020]	8.26
	B cell [BTC000020]	7.59
	B cell [BTC000020]	0
	B cell [BTC000020]	0
	B cell [BTC000020]	9.23
	B cell [BTC000020]	2.29
	B cell [BTC000020]	9.48
	B cell [BTC000020]	7.27
	B cell [BTC000020]	8.87
	B cell [BTC000020]	0
	B cell [BTC000020]	0
	B cell [BTC000020]	0
	B cell [BTC000020]	8.67
	B cell [BTC000020]	0
	B cell [BTC000020]	0
	B cell [BTC000020]	7.76
	B cell [BTC000020]	0
	B cell [BTC000020]	0
	B cell [BTC000020]	0
	B cell [BTC000020]	8.46
	B cell [BTC000020]	8.42
	B cell [BTC000020]	8.21
	B cell [BTC000020]	0
	B cell [BTC000020]	7.96
	B cell [BTC000020]	10.34
	B cell [BTC000020]	7.23
	B cell [BTC000020]	7.75
	B cell [BTC000020]	0
	B cell [BTC000020]	0
	B cell [BTC000020]	8.98
	B cell [BTC000020]	0
	B cell [BTC000020]	8.39
	B cell [BTC000020]	7.83
	B cell [BTC000020]	10.63
	B cell [BTC000020]	0
	B cell [BTC000020]	0
	B cell [BTC000020]	0
	B cell [BTC000020]	0
	B cell [BTC000020]	0
	B cell [BTC000020]	0
	B cell [BTC000020]	8.29
	B cell [BTC000020]	7.79
	B cell [BTC000020]	0
	B cell [BTC000020]	0
	B cell [BTC000020]	9.96
	B cell [BTC000020]	8.61
	B cell [BTC000020]	0
	B cell [BTC000020]	9.83
	B cell [BTC000020]	9.42
	B cell [BTC000020]	0
	B cell [BTC000020]	0
	B cell [BTC000020]	0
	B cell [BTC000020]	0
	B cell [BTC000020]	0
	B cell [BTC000020]	8.43
	B cell [BTC000020]	0
	B cell [BTC000020]	0
	B cell [BTC000020]	0
	B cell [BTC000020]	7.79
	B cell [BTC000020]	0
	B cell [BTC000020]	8.6
	B cell [BTC000020]	4.28
	B cell [BTC000020]	0
	B cell [BTC000020]	0
	B cell [BTC000020]	4.98
	B cell [BTC000020]	0
	B cell [BTC000020]	8.56
	B cell [BTC000020]	0
	B cell [BTC000020]	0
	B cell [BTC000020]	0
	B cell [BTC000020]	0
	B cell [BTC000020]	8.81
	B cell [BTC000020]	8.22
	B cell [BTC000020]	7.89
	B cell [BTC000020]	0
	B cell [BTC000020]	7.55
	B cell [BTC000020]	3.09
	B cell [BTC000020]	0
	B cell [BTC000020]	8.15
	B cell [BTC000020]	6.84
	B cell [BTC000020]	0
	B cell [BTC000020]	0
	B cell [BTC000020]	0
	B cell [BTC000020]	0
	B cell [BTC000020]	9.2
	B cell [BTC000020]	0
	B cell [BTC000020]	7.55
	B cell [BTC000020]	8.17
	B cell [BTC000020]	8.92
	B cell [BTC000020]	0
	B cell [BTC000020]	0
	B cell [BTC000020]	0
	B cell [BTC000020]	8.52
	B cell [BTC000020]	0
	B cell [BTC000020]	5.16
	B cell [BTC000020]	0
	B cell [BTC000020]	0
	B cell [BTC000020]	8.28
	B cell [BTC000020]	0
	B cell [BTC000020]	0
	B cell [BTC000020]	0
	B cell [BTC000020]	0
	B cell [BTC000020]	0
	B cell [BTC000020]	0
	B cell [BTC000020]	0
	B cell [BTC000020]	0
	B cell [BTC000020]	8.78
	B cell [BTC000020]	7.74
	B cell [BTC000020]	0
	B cell [BTC000020]	0
	B cell [BTC000020]	0
	B cell [BTC000020]	0
	B cell [BTC000020]	0
	B cell [BTC000020]	9.35
	B cell [BTC000020]	0
	B cell [BTC000020]	0
	B cell [BTC000020]	8.88
	B cell [BTC000020]	0
	B cell [BTC000020]	8.43
	B cell [BTC000020]	0
	B cell [BTC000020]	7.34
	B cell [BTC000020]	0
	B cell [BTC000020]	0
	B cell [BTC000020]	0
	B cell [BTC000020]	0
	B cell [BTC000020]	0
	B cell [BTC000020]	0
	B cell [BTC000020]	0
	B cell [BTC000020]	0
	B cell [BTC000020]	0
	B cell [BTC000020]	0
	B cell [BTC000020]	9.99
	B cell [BTC000020]	0
	B cell [BTC000020]	0
	B cell [BTC000020]	5.89
	B cell [BTC000020]	8.52
	B cell [BTC000020]	8.75
	B cell [BTC000020]	8.98
	B cell [BTC000020]	0
	B cell [BTC000020]	0
	B cell [BTC000020]	0
	B cell [BTC000020]	7.91
	B cell [BTC000020]	0
	B cell [BTC000020]	0
	B cell [BTC000020]	0
	B cell [BTC000020]	0
	B cell [BTC000020]	8.52
	B cell [BTC000020]	7.61
	B cell [BTC000020]	0
	B cell [BTC000020]	0
	B cell [BTC000020]	7.1
	B cell [BTC000020]	0
	B cell [BTC000020]	0
	B cell [BTC000020]	0
	B cell [BTC000020]	0
	B cell [BTC000020]	0
	B cell [BTC000020]	0
	B cell [BTC000020]	0
	B cell [BTC000020]	0
	B cell [BTC000020]	0
	B cell [BTC000020]	0
	B cell [BTC000020]	0
	B cell [BTC000020]	0
	B cell [BTC000020]	0
	B cell [BTC000020]	0
	B cell [BTC000020]	9.88
	B cell [BTC000020]	0
	B cell [BTC000020]	0
	B cell [BTC000020]	0
	B cell [BTC000020]	0
	B cell [BTC000020]	0
	B cell [BTC000020]	0
	B cell [BTC000020]	4.92
	B cell [BTC000020]	0
	B cell [BTC000020]	10.6
	B cell [BTC000020]	0
	B cell [BTC000020]	8.35
	B cell [BTC000020]	7.32
	B cell [BTC000020]	7.53
	B cell [BTC000020]	0
	B cell [BTC000020]	0
	B cell [BTC000020]	0
	B cell [BTC000020]	8.44
	B cell [BTC000020]	9.49
	B cell [BTC000020]	0
	B cell [BTC000020]	0
	B cell [BTC000020]	0
	B cell [BTC000020]	6.18
	B cell [BTC000020]	8.61
	B cell [BTC000020]	0
	B cell [BTC000020]	0
	B cell [BTC000020]	0
	B cell [BTC000020]	0
	B cell [BTC000020]	0
	B cell [BTC000020]	0
	B cell [BTC000020]	0
	B cell [BTC000020]	0
	B cell [BTC000020]	0
	B cell [BTC000020]	0
	B cell [BTC000020]	0
	B cell [BTC000020]	0
	B cell [BTC000020]	7.88
	B cell [BTC000020]	0
	B cell [BTC000020]	0
	B cell [BTC000020]	0
	B cell [BTC000020]	0
	B cell [BTC000020]	0
	B cell [BTC000020]	0
	B cell [BTC000020]	0
	B cell [BTC000020]	6.48
	B cell [BTC000020]	6.89
	B cell [BTC000020]	8.87
	B cell [BTC000020]	0
	B cell [BTC000020]	0
	B cell [BTC000020]	0
	B cell [BTC000020]	0
	B cell [BTC000020]	0
	B cell [BTC000020]	0
	B cell [BTC000020]	0
	B cell [BTC000020]	0
	B cell [BTC000020]	0
	B cell [BTC000020]	4.43
	B cell [BTC000020]	2.14
	B cell [BTC000020]	0
	B cell [BTC000020]	0
	B cell [BTC000020]	0
	B cell [BTC000020]	0
	B cell [BTC000020]	2.69
	B cell [BTC000020]	9.12
	B cell [BTC000020]	8.7
	B cell [BTC000020]	8.39
	B cell [BTC000020]	0
	B cell [BTC000020]	0
	B cell [BTC000020]	0
	B cell [BTC000020]	8.62
	B cell [BTC000020]	0
	B cell [BTC000020]	0
	B cell [BTC000020]	0
	B cell [BTC000020]	0
	B cell [BTC000020]	9.38
	B cell [BTC000020]	10.54
	B cell [BTC000020]	9.44
	B cell [BTC000020]	0
	B cell [BTC000020]	1.36
	B cell [BTC000020]	0
	B cell [BTC000020]	0
	B cell [BTC000020]	8.28
	B cell [BTC000020]	8.53
	B cell [BTC000020]	9
	B cell [BTC000020]	0
	B cell [BTC000020]	0
	B cell [BTC000020]	0
	B cell [BTC000020]	9.19
	B cell [BTC000020]	0
	B cell [BTC000020]	0
	B cell [BTC000020]	0
	B cell [BTC000020]	0
	B cell [BTC000020]	0
	B cell [BTC000020]	3.16
	B cell [BTC000020]	0
	B cell [BTC000020]	0
	B cell [BTC000020]	0
	B cell [BTC000020]	0
	B cell [BTC000020]	0
	B cell [BTC000020]	0
	B cell [BTC000020]	0
	B cell [BTC000020]	0
	B cell [BTC000020]	0
	B cell [BTC000020]	0
	B cell [BTC000020]	0
	B cell [BTC000020]	0
	B cell [BTC000020]	0
	B cell [BTC000020]	0
	B cell [BTC000020]	0
	B cell [BTC000020]	9.17
	B cell [BTC000020]	0
	B cell [BTC000020]	8.5
	B cell [BTC000020]	0
	B cell [BTC000020]	0
	B cell [BTC000020]	8.11
	B cell [BTC000020]	8.64
	B cell [BTC000020]	0
	B cell [BTC000020]	8.36
	B cell [BTC000020]	0
	B cell [BTC000020]	0
	B cell [BTC000020]	0
	B cell [BTC000020]	0
	B cell [BTC000020]	7.88
	B cell [BTC000020]	0
	B cell [BTC000020]	0
	B cell [BTC000020]	9.34
	B cell [BTC000020]	5.85
	B cell [BTC000020]	0
	B cell [BTC000020]	0
	B cell [BTC000020]	8.4
	B cell [BTC000020]	0
	B cell [BTC000020]	0
	B cell [BTC000020]	0
	B cell [BTC000020]	0
	B cell [BTC000020]	0
	B cell [BTC000020]	7.59
	B cell [BTC000020]	0
	B cell [BTC000020]	0
	B cell [BTC000020]	8.59
	B cell [BTC000020]	8.66
	B cell [BTC000020]	0
	B cell [BTC000020]	0
	B cell [BTC000020]	0
	B cell [BTC000020]	0
	B cell [BTC000020]	5.24
	B cell [BTC000020]	0
	B cell [BTC000020]	8.47
	B cell [BTC000020]	0
	B cell [BTC000020]	1.9
	B cell [BTC000020]	7.92
	B cell [BTC000020]	0
	B cell [BTC000020]	8.43
	B cell [BTC000020]	0
	B cell [BTC000020]	0
	B cell [BTC000020]	6.74
	B cell [BTC000020]	0
	B cell [BTC000020]	4.19
	B cell [BTC000020]	5.54
	B cell [BTC000020]	0
	B cell [BTC000020]	0
	B cell [BTC000020]	0
	B cell [BTC000020]	0
	B cell [BTC000020]	0
	B cell [BTC000020]	9.51
	B cell [BTC000020]	7.7
	B cell [BTC000020]	0
	B cell [BTC000020]	0
	B cell [BTC000020]	0
	B cell [BTC000020]	7.85
	B cell [BTC000020]	0
	B cell [BTC000020]	0
	B cell [BTC000020]	0
	B cell [BTC000020]	9.18
	B cell [BTC000020]	0
	B cell [BTC000020]	0
	B cell [BTC000020]	0
	B cell [BTC000020]	0
	B cell [BTC000020]	0
	B cell [BTC000020]	0
	B cell [BTC000020]	0
	B cell [BTC000020]	0
	B cell [BTC000020]	0
	B cell [BTC000020]	0
	B cell [BTC000020]	0
	B cell [BTC000020]	0
	B cell [BTC000020]	8.02
	B cell [BTC000020]	0
	B cell [BTC000020]	0
	B cell [BTC000020]	0
	B cell [BTC000020]	0
	B cell [BTC000020]	7.95
	B cell [BTC000020]	0
	B cell [BTC000020]	8.11
	B cell [BTC000020]	0
	B cell [BTC000020]	0
	B cell [BTC000020]	0
	B cell [BTC000020]	0
	B cell [BTC000020]	0
	B cell [BTC000020]	0
	B cell [BTC000020]	0
	B cell [BTC000020]	0
	B cell [BTC000020]	0
	B cell [BTC000020]	0
	B cell [BTC000020]	7.24
	B cell [BTC000020]	0
	B cell [BTC000020]	0
	B cell [BTC000020]	0
	B cell [BTC000020]	0
	B cell [BTC000020]	6.51
	B cell [BTC000020]	9.14
	B cell [BTC000020]	0
	B cell [BTC000020]	0
	B cell [BTC000020]	0
	B cell [BTC000020]	0
	B cell [BTC000020]	0
	B cell [BTC000020]	0
	B cell [BTC000020]	9.38
	B cell [BTC000020]	0
	B cell [BTC000020]	0
	B cell [BTC000020]	8.05
	B cell [BTC000020]	0
	B cell [BTC000020]	0
	B cell [BTC000020]	0
	B cell [BTC000020]	0
	B cell [BTC000020]	8.48
	B cell [BTC000020]	0
	B cell [BTC000020]	9.37
	B cell [BTC000020]	0
	B cell [BTC000020]	0
	B cell [BTC000020]	0
	B cell [BTC000020]	0
	B cell [BTC000020]	7.85
	B cell [BTC000020]	0
	B cell [BTC000020]	9.22
	B cell [BTC000020]	6.36
	B cell [BTC000020]	0
	B cell [BTC000020]	0
	B cell [BTC000020]	0
	B cell [BTC000020]	0
	B cell [BTC000020]	0
	B cell [BTC000020]	0
	B cell [BTC000020]	7.98
	B cell [BTC000020]	8.75
	B cell [BTC000020]	0
	B cell [BTC000020]	0
	B cell [BTC000020]	0
	B cell [BTC000020]	8.66
	B cell [BTC000020]	0
	B cell [BTC000020]	0
	B cell [BTC000020]	9.3
	B cell [BTC000020]	0
	B cell [BTC000020]	0
	B cell [BTC000020]	0
	B cell [BTC000020]	4.79
	B cell [BTC000020]	0
	B cell [BTC000020]	0
	B cell [BTC000020]	9.02
	B cell [BTC000020]	8.18
	B cell [BTC000020]	0
	B cell [BTC000020]	0
	B cell [BTC000020]	9.42
	B cell [BTC000020]	7.95
	B cell [BTC000020]	9.22
	B cell [BTC000020]	0
	B cell [BTC000020]	0
	B cell [BTC000020]	0
	B cell [BTC000020]	8.48
	B cell [BTC000020]	0
	B cell [BTC000020]	0
	B cell [BTC000020]	0
	B cell [BTC000020]	0
	B cell [BTC000020]	9.86
	B cell [BTC000020]	9.22
	B cell [BTC000020]	0
	B cell [BTC000020]	0
	B cell [BTC000020]	0
	B cell [BTC000020]	0
	B cell [BTC000020]	0
	B cell [BTC000020]	0
	B cell [BTC000020]	9.52
	B cell [BTC000020]	0
	B cell [BTC000020]	0
	B cell [BTC000020]	0
	B cell [BTC000020]	0
	B cell [BTC000020]	8.72
	B cell [BTC000020]	0
	B cell [BTC000020]	4.37
	B cell [BTC000020]	0
	B cell [BTC000020]	0
	B cell [BTC000020]	0
	B cell [BTC000020]	0
	B cell [BTC000020]	0
	B cell [BTC000020]	0
	B cell [BTC000020]	9.6
	B cell [BTC000020]	0
	B cell [BTC000020]	0
	B cell [BTC000020]	0
	B cell [BTC000020]	0
	B cell [BTC000020]	8.25
	B cell [BTC000020]	0
	B cell [BTC000020]	0
	B cell [BTC000020]	0
	B cell [BTC000020]	8.71
	B cell [BTC000020]	0
	B cell [BTC000020]	7.33
	B cell [BTC000020]	0
	B cell [BTC000020]	0
	B cell [BTC000020]	4.78
	B cell [BTC000020]	0
	B cell [BTC000020]	9.1
	B cell [BTC000020]	0
	B cell [BTC000020]	0
	B cell [BTC000020]	0
	B cell [BTC000020]	0
	B cell [BTC000020]	0
	B cell [BTC000020]	0
	B cell [BTC000020]	0
	B cell [BTC000020]	0
	B cell [BTC000020]	0
	B cell [BTC000020]	0
	B cell [BTC000020]	0
	B cell [BTC000020]	0
	B cell [BTC000020]	0
	B cell [BTC000020]	0
	B cell [BTC000020]	8.32
	B cell [BTC000020]	0
	B cell [BTC000020]	0
	B cell [BTC000020]	8.64
	B cell [BTC000020]	0
	B cell [BTC000020]	0
	B cell [BTC000020]	0
	B cell [BTC000020]	0
	B cell [BTC000020]	0
	B cell [BTC000020]	8.44
	B cell [BTC000020]	0
	B cell [BTC000020]	0
	B cell [BTC000020]	0
	B cell [BTC000020]	0
	B cell [BTC000020]	0
	B cell [BTC000020]	7.87
	B cell [BTC000020]	0
	B cell [BTC000020]	0
	B cell [BTC000020]	10.67
	B cell [BTC000020]	0
	B cell [BTC000020]	0
	B cell [BTC000020]	0
	B cell [BTC000020]	0
	B cell [BTC000020]	0
	B cell [BTC000020]	0
	B cell [BTC000020]	0
	B cell [BTC000020]	4.91
	B cell [BTC000020]	0
	B cell [BTC000020]	0
	B cell [BTC000020]	8.5
	B cell [BTC000020]	0
	B cell [BTC000020]	0
	B cell [BTC000020]	0
	B cell [BTC000020]	2.86
	B cell [BTC000020]	0
	B cell [BTC000020]	7.33
	B cell [BTC000020]	0
	B cell [BTC000020]	0
	B cell [BTC000020]	0
	B cell [BTC000020]	9.08
	B cell [BTC000020]	9.18
	B cell [BTC000020]	9.12
	B cell [BTC000020]	0
	B cell [BTC000020]	0
	B cell [BTC000020]	7.64
	B cell [BTC000020]	6.87
	B cell [BTC000020]	0
	B cell [BTC000020]	0
	B cell [BTC000020]	0
	B cell [BTC000020]	0
	B cell [BTC000020]	7.38
	B cell [BTC000020]	0
	B cell [BTC000020]	4.63
	B cell [BTC000020]	9.26
	B cell [BTC000020]	0
	B cell [BTC000020]	0
	B cell [BTC000020]	0
	B cell [BTC000020]	0
	B cell [BTC000020]	7.75
	B cell [BTC000020]	0
	B cell [BTC000020]	0
	B cell [BTC000020]	0
	B cell [BTC000020]	8.95
	B cell [BTC000020]	8.86
	B cell [BTC000020]	0
	B cell [BTC000020]	9.28
	B cell [BTC000020]	7.5
	B cell [BTC000020]	9.06
	B cell [BTC000020]	9.6
	B cell [BTC000020]	8.64
	B cell [BTC000020]	0
	B cell [BTC000020]	0
	B cell [BTC000020]	0
	B cell [BTC000020]	9.46
	B cell [BTC000020]	0
	B cell [BTC000020]	0
	B cell [BTC000020]	6.09
	B cell [BTC000020]	0
	B cell [BTC000020]	0
	B cell [BTC000020]	0
	B cell [BTC000020]	0
	B cell [BTC000020]	0
	B cell [BTC000020]	8.7
	B cell [BTC000020]	0
	B cell [BTC000020]	3.19
	B cell [BTC000020]	0
	B cell [BTC000020]	8.65
	B cell [BTC000020]	10.3
	B cell [BTC000020]	0
	B cell [BTC000020]	8.44
	B cell [BTC000020]	8.8
	B cell [BTC000020]	0
	B cell [BTC000020]	0
	B cell [BTC000020]	0
	B cell [BTC000020]	0
	B cell [BTC000020]	0
	B cell [BTC000020]	7.94
	B cell [BTC000020]	8.05
	B cell [BTC000020]	0
	B cell [BTC000020]	0
	B cell [BTC000020]	8.44
	B cell [BTC000020]	8.79
	B cell [BTC000020]	0
	B cell [BTC000020]	0
	B cell [BTC000020]	8.99
	B cell [BTC000020]	0
	B cell [BTC000020]	0
	B cell [BTC000020]	0
	B cell [BTC000020]	0
	B cell [BTC000020]	0
	B cell [BTC000020]	0
	B cell [BTC000020]	0
	B cell [BTC000020]	0
	B cell [BTC000020]	0
	B cell [BTC000020]	0
	B cell [BTC000020]	0
	B cell [BTC000020]	0
	B cell [BTC000020]	0
	B cell [BTC000020]	8.69
	B cell [BTC000020]	0
	B cell [BTC000020]	0
	B cell [BTC000020]	0
	B cell [BTC000020]	0
	B cell [BTC000020]	0
	B cell [BTC000020]	9.42
	B cell [BTC000020]	0
	B cell [BTC000020]	9.85
	B cell [BTC000020]	8.98
	B cell [BTC000020]	8.23
	B cell [BTC000020]	0
	B cell [BTC000020]	0
	B cell [BTC000020]	0
	B cell [BTC000020]	0
	B cell [BTC000020]	0
	B cell [BTC000020]	0
	B cell [BTC000020]	0
	B cell [BTC000020]	0
	B cell [BTC000020]	0
	B cell [BTC000020]	7.53
	B cell [BTC000020]	0
	B cell [BTC000020]	0
	B cell [BTC000020]	8.73
	B cell [BTC000020]	0
	B cell [BTC000020]	9.56
	B cell [BTC000020]	0
	B cell [BTC000020]	0
	B cell [BTC000020]	9.76
	B cell [BTC000020]	0
	B cell [BTC000020]	9.14
	B cell [BTC000020]	0
	B cell [BTC000020]	0
	B cell [BTC000020]	0
	B cell [BTC000020]	0
	B cell [BTC000020]	0
	B cell [BTC000020]	0
	B cell [BTC000020]	0
	B cell [BTC000020]	0
	B cell [BTC000020]	8.07
	B cell [BTC000020]	0
	B cell [BTC000020]	0
	B cell [BTC000020]	0
	B cell [BTC000020]	0
	B cell [BTC000020]	0
	B cell [BTC000020]	0
	B cell [BTC000020]	0
	B cell [BTC000020]	0
	B cell [BTC000020]	0
	B cell [BTC000020]	0
	B cell [BTC000020]	7.2
	B cell [BTC000020]	0
	B cell [BTC000020]	0
	B cell [BTC000020]	0
	B cell [BTC000020]	7.63
	B cell [BTC000020]	7.88
	B cell [BTC000020]	0
	B cell [BTC000020]	0
	B cell [BTC000020]	8.12
	B cell [BTC000020]	0
	B cell [BTC000020]	5.26
	B cell [BTC000020]	0
	B cell [BTC000020]	0
	B cell [BTC000020]	0
	B cell [BTC000020]	0
	B cell [BTC000020]	0
	B cell [BTC000020]	1.45
	B cell [BTC000020]	0
	B cell [BTC000020]	0
	B cell [BTC000020]	0
	B cell [BTC000020]	0
	B cell [BTC000020]	0
	B cell [BTC000020]	7.84
	B cell [BTC000020]	0
	B cell [BTC000020]	0
	B cell [BTC000020]	0
	B cell [BTC000020]	0
	B cell [BTC000020]	8.92
	B cell [BTC000020]	4.27
	B cell [BTC000020]	0
	B cell [BTC000020]	0
	B cell [BTC000020]	7.75
	B cell [BTC000020]	0
	B cell [BTC000020]	0
	B cell [BTC000020]	0
	B cell [BTC000020]	0
	B cell [BTC000020]	8.2
	B cell [BTC000020]	0
	B cell [BTC000020]	0
	B cell [BTC000020]	0
	B cell [BTC000020]	0
	B cell [BTC000020]	0
	B cell [BTC000020]	9.17
	B cell [BTC000020]	0
	B cell [BTC000020]	0
	B cell [BTC000020]	9
	B cell [BTC000020]	9.17
	B cell [BTC000020]	0
	B cell [BTC000020]	9.14
	B cell [BTC000020]	0
	B cell [BTC000020]	0
	B cell [BTC000020]	0
	B cell [BTC000020]	0
	B cell [BTC000020]	0
	B cell [BTC000020]	0
	B cell [BTC000020]	0
	B cell [BTC000020]	0
	B cell [BTC000020]	0
	B cell [BTC000020]	0
	B cell [BTC000020]	0
	B cell [BTC000020]	0
	B cell [BTC000020]	9.02
	B cell [BTC000020]	9.56
	B cell [BTC000020]	0
	B cell [BTC000020]	0
	B cell [BTC000020]	0
	B cell [BTC000020]	0
	B cell [BTC000020]	0
	plasma cell [BTC000087]	0
	plasma cell [BTC000087]	0
	plasma cell [BTC000087]	0
	plasma cell [BTC000087]	0
	plasma cell [BTC000087]	0
	plasma cell [BTC000087]	0
	plasma cell [BTC000087]	0
	plasma cell [BTC000087]	0
	plasma cell [BTC000087]	0
	plasma cell [BTC000087]	0
	plasma cell [BTC000087]	0
	plasma cell [BTC000087]	0
	plasma cell [BTC000087]	0
	plasma cell [BTC000087]	0
	plasma cell [BTC000087]	0
	plasma cell [BTC000087]	0
	plasma cell [BTC000087]	0
	plasma cell [BTC000087]	0
	plasma cell [BTC000087]	0
	plasma cell [BTC000087]	0
	plasma cell [BTC000087]	0
	plasma cell [BTC000087]	0
	plasma cell [BTC000087]	4.92
	plasma cell [BTC000087]	4.48
	plasma cell [BTC000087]	3.43
	plasma cell [BTC000087]	0
	plasma cell [BTC000087]	0
	plasma cell [BTC000087]	0
	plasma cell [BTC000087]	0
	plasma cell [BTC000087]	0
	plasma cell [BTC000087]	0
	plasma cell [BTC000087]	0
	plasma cell [BTC000087]	0
	plasma cell [BTC000087]	0
	plasma cell [BTC000087]	0
	plasma cell [BTC000087]	0
	plasma cell [BTC000087]	0
	plasma cell [BTC000087]	0
	plasma cell [BTC000087]	0
	plasma cell [BTC000087]	0
	plasma cell [BTC000087]	0
	plasma cell [BTC000087]	0
	plasma cell [BTC000087]	0
	plasma cell [BTC000087]	0
	plasma cell [BTC000087]	0
	plasma cell [BTC000087]	0
	plasma cell [BTC000087]	0
	plasma cell [BTC000087]	0
	plasma cell [BTC000087]	0
	plasma cell [BTC000087]	0
	plasma cell [BTC000087]	0
	plasma cell [BTC000087]	0
	plasma cell [BTC000087]	0
	plasma cell [BTC000087]	0
	plasma cell [BTC000087]	0
	plasma cell [BTC000087]	0
	plasma cell [BTC000087]	0
	plasma cell [BTC000087]	0
	plasma cell [BTC000087]	0
	plasma cell [BTC000087]	0
	plasma cell [BTC000087]	0
	plasma cell [BTC000087]	0
	plasma cell [BTC000087]	0
	plasma cell [BTC000087]	0
	plasma cell [BTC000087]	0
	plasma cell [BTC000087]	0
	plasma cell [BTC000087]	0
	plasma cell [BTC000087]	0
	plasma cell [BTC000087]	0
	plasma cell [BTC000087]	0
	plasma cell [BTC000087]	0
	plasma cell [BTC000087]	0
	plasma cell [BTC000087]	0
	plasma cell [BTC000087]	0
	plasma cell [BTC000087]	0
	plasma cell [BTC000087]	0
	plasma cell [BTC000087]	0
	plasma cell [BTC000087]	0
	plasma cell [BTC000087]	0
	plasma cell [BTC000087]	0
	plasma cell [BTC000087]	0
	plasma cell [BTC000087]	0
	plasma cell [BTC000087]	0
	plasma cell [BTC000087]	0
	plasma cell [BTC000087]	0
	plasma cell [BTC000087]	0
	plasma cell [BTC000087]	0
	plasma cell [BTC000087]	0
	plasma cell [BTC000087]	0
	plasma cell [BTC000087]	0
	plasma cell [BTC000087]	0
	plasma cell [BTC000087]	0
	plasma cell [BTC000087]	0
	plasma cell [BTC000087]	0
	plasma cell [BTC000087]	0
	plasma cell [BTC000087]	0
	plasma cell [BTC000087]	0
	plasma cell [BTC000087]	0
	plasma cell [BTC000087]	0
	plasma cell [BTC000087]	4.44
	plasma cell [BTC000087]	0
	plasma cell [BTC000087]	0
	plasma cell [BTC000087]	0
	plasma cell [BTC000087]	0
	plasma cell [BTC000087]	0
	plasma cell [BTC000087]	0
	plasma cell [BTC000087]	0
	plasma cell [BTC000087]	0
	plasma cell [BTC000087]	0
	plasma cell [BTC000087]	0
	plasma cell [BTC000087]	0
	plasma cell [BTC000087]	0
	plasma cell [BTC000087]	0
	plasma cell [BTC000087]	0
	plasma cell [BTC000087]	0
	plasma cell [BTC000087]	0
	plasma cell [BTC000087]	0
	plasma cell [BTC000087]	0
	plasma cell [BTC000087]	0
	plasma cell [BTC000087]	0
	plasma cell [BTC000087]	0
	plasma cell [BTC000087]	0
	plasma cell [BTC000087]	0
	plasma cell [BTC000087]	0
	plasma cell [BTC000087]	0
	plasma cell [BTC000087]	0
	plasma cell [BTC000087]	0
	plasma cell [BTC000087]	0
	plasma cell [BTC000087]	6.3
	plasma cell [BTC000087]	0
	plasma cell [BTC000087]	0
	plasma cell [BTC000087]	0
	plasma cell [BTC000087]	0
	plasma cell [BTC000087]	0
	plasma cell [BTC000087]	0
	plasma cell [BTC000087]	0
	plasma cell [BTC000087]	0
	plasma cell [BTC000087]	0
	plasma cell [BTC000087]	0
	plasma cell [BTC000087]	0
	plasma cell [BTC000087]	0
	plasma cell [BTC000087]	0.78
	plasma cell [BTC000087]	4.34
	plasma cell [BTC000087]	0
	plasma cell [BTC000087]	0
	plasma cell [BTC000087]	7.26
	plasma cell [BTC000087]	0
	plasma cell [BTC000087]	0
	plasma cell [BTC000087]	0
	plasma cell [BTC000087]	0
	plasma cell [BTC000087]	0
	plasma cell [BTC000087]	0
	plasma cell [BTC000087]	0
	plasma cell [BTC000087]	0
	plasma cell [BTC000087]	0.8
	plasma cell [BTC000087]	0
	plasma cell [BTC000087]	0
	plasma cell [BTC000087]	0
	plasma cell [BTC000087]	0
	plasma cell [BTC000087]	0
	plasma cell [BTC000087]	0
	plasma cell [BTC000087]	0
	plasma cell [BTC000087]	0
	plasma cell [BTC000087]	0
	plasma cell [BTC000087]	0
	plasma cell [BTC000087]	0
	plasma cell [BTC000087]	7.51
	plasma cell [BTC000087]	0
	plasma cell [BTC000087]	0
	plasma cell [BTC000087]	0
	plasma cell [BTC000087]	0
	plasma cell [BTC000087]	0
	plasma cell [BTC000087]	0
	plasma cell [BTC000087]	0
	plasma cell [BTC000087]	0
	plasma cell [BTC000087]	0
	plasma cell [BTC000087]	0
	plasma cell [BTC000087]	0
	plasma cell [BTC000087]	0
	plasma cell [BTC000087]	0
	plasma cell [BTC000087]	0
	plasma cell [BTC000087]	0
	plasma cell [BTC000087]	0
	plasma cell [BTC000087]	0
	plasma cell [BTC000087]	0
	plasma cell [BTC000087]	0
	plasma cell [BTC000087]	0
	plasma cell [BTC000087]	0
	plasma cell [BTC000087]	0
	plasma cell [BTC000087]	0
	plasma cell [BTC000087]	0
	plasma cell [BTC000087]	0
	plasma cell [BTC000087]	0
	plasma cell [BTC000087]	0
	plasma cell [BTC000087]	4.85
	plasma cell [BTC000087]	0
	plasma cell [BTC000087]	0
	plasma cell [BTC000087]	0
	plasma cell [BTC000087]	0
	plasma cell [BTC000087]	0
	plasma cell [BTC000087]	0
	plasma cell [BTC000087]	0
	plasma cell [BTC000087]	0
	plasma cell [BTC000087]	0
	plasma cell [BTC000087]	0
	plasma cell [BTC000087]	0
	plasma cell [BTC000087]	0
	plasma cell [BTC000087]	0
	plasma cell [BTC000087]	0
	plasma cell [BTC000087]	0
	plasma cell [BTC000087]	0
	plasma cell [BTC000087]	0
	plasma cell [BTC000087]	0
	plasma cell [BTC000087]	0
	plasma cell [BTC000087]	0
	plasma cell [BTC000087]	0
	plasma cell [BTC000087]	0
	plasma cell [BTC000087]	0
	plasma cell [BTC000087]	0
	plasma cell [BTC000087]	0
	plasma cell [BTC000087]	0
	plasma cell [BTC000087]	0
	plasma cell [BTC000087]	0
	plasma cell [BTC000087]	0
	plasma cell [BTC000087]	0
	plasma cell [BTC000087]	1.66
	plasma cell [BTC000087]	0
	plasma cell [BTC000087]	0
	plasma cell [BTC000087]	0
	plasma cell [BTC000087]	0
	plasma cell [BTC000087]	0
	plasma cell [BTC000087]	0
	plasma cell [BTC000087]	0
	plasma cell [BTC000087]	0
	plasma cell [BTC000087]	0
	plasma cell [BTC000087]	0
	plasma cell [BTC000087]	0
	plasma cell [BTC000087]	0
	plasma cell [BTC000087]	0
	plasma cell [BTC000087]	0
	plasma cell [BTC000087]	0
	plasma cell [BTC000087]	0
	plasma cell [BTC000087]	0
	plasma cell [BTC000087]	0
	plasma cell [BTC000087]	0
	plasma cell [BTC000087]	0
	plasma cell [BTC000087]	0
	plasma cell [BTC000087]	0
	plasma cell [BTC000087]	0
	plasma cell [BTC000087]	0
	plasma cell [BTC000087]	0
	plasma cell [BTC000087]	0
	plasma cell [BTC000087]	0
	plasma cell [BTC000087]	0
	plasma cell [BTC000087]	0
	plasma cell [BTC000087]	0
	plasma cell [BTC000087]	0
	plasma cell [BTC000087]	0
	plasma cell [BTC000087]	0
	plasma cell [BTC000087]	0
	plasma cell [BTC000087]	0
	plasma cell [BTC000087]	0
	plasma cell [BTC000087]	0
	plasma cell [BTC000087]	0
	plasma cell [BTC000087]	0
	plasma cell [BTC000087]	0
	plasma cell [BTC000087]	3.26
	plasma cell [BTC000087]	0
	plasma cell [BTC000087]	0
	plasma cell [BTC000087]	0
	plasma cell [BTC000087]	0
	plasma cell [BTC000087]	0
	plasma cell [BTC000087]	0
	plasma cell [BTC000087]	0
	plasma cell [BTC000087]	0
	plasma cell [BTC000087]	0
	plasma cell [BTC000087]	0
	plasma cell [BTC000087]	0
	plasma cell [BTC000087]	0
	plasma cell [BTC000087]	0
	plasma cell [BTC000087]	0
	plasma cell [BTC000087]	0
	plasma cell [BTC000087]	0
	plasma cell [BTC000087]	0
	plasma cell [BTC000087]	0
	plasma cell [BTC000087]	0
	plasma cell [BTC000087]	0
	plasma cell [BTC000087]	0
	plasma cell [BTC000087]	0
	plasma cell [BTC000087]	0
	plasma cell [BTC000087]	0
	plasma cell [BTC000087]	0
	plasma cell [BTC000087]	0
	plasma cell [BTC000087]	0
	plasma cell [BTC000087]	0
	plasma cell [BTC000087]	0
	plasma cell [BTC000087]	0
	plasma cell [BTC000087]	0
	plasma cell [BTC000087]	0
	plasma cell [BTC000087]	3.14
	plasma cell [BTC000087]	0
	plasma cell [BTC000087]	0
	plasma cell [BTC000087]	0
	plasma cell [BTC000087]	0
	plasma cell [BTC000087]	0
	myeloid leukocyte [BTC000029]	8.39
	myeloid leukocyte [BTC000029]	8.41
	myeloid leukocyte [BTC000029]	8.87
	myeloid leukocyte [BTC000029]	4.22
	myeloid leukocyte [BTC000029]	8.6
	myeloid leukocyte [BTC000029]	7.82
	myeloid leukocyte [BTC000029]	8.42
	myeloid leukocyte [BTC000029]	8.08
	myeloid leukocyte [BTC000029]	6.82
	myeloid leukocyte [BTC000029]	8.18
	myeloid leukocyte [BTC000029]	8.51
	myeloid leukocyte [BTC000029]	5.69
	myeloid leukocyte [BTC000029]	8.93
	myeloid leukocyte [BTC000029]	8.48
	myeloid leukocyte [BTC000029]	7.17
	myeloid leukocyte [BTC000029]	6.84
	myeloid leukocyte [BTC000029]	5.58
	myeloid leukocyte [BTC000029]	6.09
	myeloid leukocyte [BTC000029]	9.55
	myeloid leukocyte [BTC000029]	7.89
	myeloid leukocyte [BTC000029]	8.69
	myeloid leukocyte [BTC000029]	0
	myeloid leukocyte [BTC000029]	0
	myeloid leukocyte [BTC000029]	8.83
	myeloid leukocyte [BTC000029]	6.73
	myeloid leukocyte [BTC000029]	0
	myeloid leukocyte [BTC000029]	0
	myeloid leukocyte [BTC000029]	7.29
	myeloid leukocyte [BTC000029]	0
	myeloid leukocyte [BTC000029]	0
	myeloid leukocyte [BTC000029]	7.98
	myeloid leukocyte [BTC000029]	8.87
	myeloid leukocyte [BTC000029]	6.23
	myeloid leukocyte [BTC000029]	0
	myeloid leukocyte [BTC000029]	7.28
	myeloid leukocyte [BTC000029]	9.59
	myeloid leukocyte [BTC000029]	8.45
	myeloid leukocyte [BTC000029]	2.5
	myeloid leukocyte [BTC000029]	7.33
	myeloid leukocyte [BTC000029]	0
	myeloid leukocyte [BTC000029]	7.59
	myeloid leukocyte [BTC000029]	0
	myeloid leukocyte [BTC000029]	0
	myeloid leukocyte [BTC000029]	0
	myeloid leukocyte [BTC000029]	0
	myeloid leukocyte [BTC000029]	8.03
	myeloid leukocyte [BTC000029]	8.72
	myeloid leukocyte [BTC000029]	3.82
	myeloid leukocyte [BTC000029]	4.76
	myeloid leukocyte [BTC000029]	0
	myeloid leukocyte [BTC000029]	6.75
	myeloid leukocyte [BTC000029]	9
	myeloid leukocyte [BTC000029]	6.36
	myeloid leukocyte [BTC000029]	0
	myeloid leukocyte [BTC000029]	0
	myeloid leukocyte [BTC000029]	7.22
	myeloid leukocyte [BTC000029]	8.75
	myeloid leukocyte [BTC000029]	7.92
	myeloid leukocyte [BTC000029]	0
	myeloid leukocyte [BTC000029]	7.41
	myeloid leukocyte [BTC000029]	9.12
	myeloid leukocyte [BTC000029]	5.69
	myeloid leukocyte [BTC000029]	0
	myeloid leukocyte [BTC000029]	0
	myeloid leukocyte [BTC000029]	6.42
	myeloid leukocyte [BTC000029]	8.5
	myeloid leukocyte [BTC000029]	0
	myeloid leukocyte [BTC000029]	3.05
	myeloid leukocyte [BTC000029]	8.02
	myeloid leukocyte [BTC000029]	0
	myeloid leukocyte [BTC000029]	5.65
	myeloid leukocyte [BTC000029]	9.17
	myeloid leukocyte [BTC000029]	8.46
	myeloid leukocyte [BTC000029]	8.52
	myeloid leukocyte [BTC000029]	7.72
	myeloid leukocyte [BTC000029]	2.5
	myeloid leukocyte [BTC000029]	7.67
	myeloid leukocyte [BTC000029]	3.27
	myeloid leukocyte [BTC000029]	0
	myeloid leukocyte [BTC000029]	8.14
	myeloid leukocyte [BTC000029]	9.69
	myeloid leukocyte [BTC000029]	7.68
	myeloid leukocyte [BTC000029]	8.38
	myeloid leukocyte [BTC000029]	7.84
	myeloid leukocyte [BTC000029]	6.74
	myeloid leukocyte [BTC000029]	0
	myeloid leukocyte [BTC000029]	9.19
	myeloid leukocyte [BTC000029]	2.6
	myeloid leukocyte [BTC000029]	8.72
	myeloid leukocyte [BTC000029]	8.22
	myeloid leukocyte [BTC000029]	4.83
	myeloid leukocyte [BTC000029]	8.79
	myeloid leukocyte [BTC000029]	6.08
	myeloid leukocyte [BTC000029]	7.09
	myeloid leukocyte [BTC000029]	7.74
	myeloid leukocyte [BTC000029]	7.13
	myeloid leukocyte [BTC000029]	7.1
	myeloid leukocyte [BTC000029]	7.23
	myeloid leukocyte [BTC000029]	6.68
	myeloid leukocyte [BTC000029]	8.55
	myeloid leukocyte [BTC000029]	7.72
	myeloid leukocyte [BTC000029]	7.2
	myeloid leukocyte [BTC000029]	7.91
	myeloid leukocyte [BTC000029]	8.04
	myeloid leukocyte [BTC000029]	0
	myeloid leukocyte [BTC000029]	7.35
	myeloid leukocyte [BTC000029]	7.68
	myeloid leukocyte [BTC000029]	6.76
	myeloid leukocyte [BTC000029]	0
	myeloid leukocyte [BTC000029]	3.89
	myeloid leukocyte [BTC000029]	0
	myeloid leukocyte [BTC000029]	6.83
	myeloid leukocyte [BTC000029]	0
	myeloid leukocyte [BTC000029]	8.04
	myeloid leukocyte [BTC000029]	7.51
	myeloid leukocyte [BTC000029]	8.67
	myeloid leukocyte [BTC000029]	3.75
	myeloid leukocyte [BTC000029]	7.95
	myeloid leukocyte [BTC000029]	8.5
	myeloid leukocyte [BTC000029]	8.31
	myeloid leukocyte [BTC000029]	0
	myeloid leukocyte [BTC000029]	5.21
	myeloid leukocyte [BTC000029]	5.44
	myeloid leukocyte [BTC000029]	6.06
	myeloid leukocyte [BTC000029]	6.42
	myeloid leukocyte [BTC000029]	8.29
	myeloid leukocyte [BTC000029]	4
	myeloid leukocyte [BTC000029]	8.77
	myeloid leukocyte [BTC000029]	7.66
	myeloid leukocyte [BTC000029]	9.31
	myeloid leukocyte [BTC000029]	8.14
	myeloid leukocyte [BTC000029]	8.86
	myeloid leukocyte [BTC000029]	9.36
	myeloid leukocyte [BTC000029]	9.4
	myeloid leukocyte [BTC000029]	8.96
	myeloid leukocyte [BTC000029]	8.82
	myeloid leukocyte [BTC000029]	8.88
	myeloid leukocyte [BTC000029]	7.33
	myeloid leukocyte [BTC000029]	0
	myeloid leukocyte [BTC000029]	8.07
	myeloid leukocyte [BTC000029]	7.45
	myeloid leukocyte [BTC000029]	8.07
	myeloid leukocyte [BTC000029]	9.07
	myeloid leukocyte [BTC000029]	9.09
	myeloid leukocyte [BTC000029]	8.53
	myeloid leukocyte [BTC000029]	7.14
	myeloid leukocyte [BTC000029]	7.6
	myeloid leukocyte [BTC000029]	9.5
	myeloid leukocyte [BTC000029]	8.98
	myeloid leukocyte [BTC000029]	8.23
	myeloid leukocyte [BTC000029]	9.55
	myeloid leukocyte [BTC000029]	8.58
	myeloid leukocyte [BTC000029]	8.45
	myeloid leukocyte [BTC000029]	7.61
	myeloid leukocyte [BTC000029]	4.97
	myeloid leukocyte [BTC000029]	5.98
	myeloid leukocyte [BTC000029]	9.89
	myeloid leukocyte [BTC000029]	9.23
	myeloid leukocyte [BTC000029]	6.31
	myeloid leukocyte [BTC000029]	8.28
	myeloid leukocyte [BTC000029]	6.71
	myeloid leukocyte [BTC000029]	6.75
	myeloid leukocyte [BTC000029]	9.79
	myeloid leukocyte [BTC000029]	0
	myeloid leukocyte [BTC000029]	6.46
	myeloid leukocyte [BTC000029]	9.34
	myeloid leukocyte [BTC000029]	9.36
	myeloid leukocyte [BTC000029]	3.26
	myeloid leukocyte [BTC000029]	9.13
	myeloid leukocyte [BTC000029]	8.83
	myeloid leukocyte [BTC000029]	9.19
	myeloid leukocyte [BTC000029]	9.31
	myeloid leukocyte [BTC000029]	9
	myeloid leukocyte [BTC000029]	7.14
	myeloid leukocyte [BTC000029]	9.5
	myeloid leukocyte [BTC000029]	7.74
	myeloid leukocyte [BTC000029]	8.68
	myeloid leukocyte [BTC000029]	8.54
	myeloid leukocyte [BTC000029]	7.69
	myeloid leukocyte [BTC000029]	9.03
	myeloid leukocyte [BTC000029]	8.89
	myeloid leukocyte [BTC000029]	9.26
	myeloid leukocyte [BTC000029]	8.32
	myeloid leukocyte [BTC000029]	9.41
	myeloid leukocyte [BTC000029]	7.53
	myeloid leukocyte [BTC000029]	5.21
	myeloid leukocyte [BTC000029]	0
	myeloid leukocyte [BTC000029]	7.77
	myeloid leukocyte [BTC000029]	7.43
	myeloid leukocyte [BTC000029]	9.19
	myeloid leukocyte [BTC000029]	0
	myeloid leukocyte [BTC000029]	10.1
	myeloid leukocyte [BTC000029]	8.5
	myeloid leukocyte [BTC000029]	7.02
	myeloid leukocyte [BTC000029]	6.48
	myeloid leukocyte [BTC000029]	8.62
	myeloid leukocyte [BTC000029]	8.92
	myeloid leukocyte [BTC000029]	8.62
	myeloid leukocyte [BTC000029]	9.55
	myeloid leukocyte [BTC000029]	8.45
	myeloid leukocyte [BTC000029]	9.39
	myeloid leukocyte [BTC000029]	7.92
	myeloid leukocyte [BTC000029]	8.67
	myeloid leukocyte [BTC000029]	9.2
	myeloid leukocyte [BTC000029]	7.56
	myeloid leukocyte [BTC000029]	8.12
	myeloid leukocyte [BTC000029]	9.02
	myeloid leukocyte [BTC000029]	9.92
	myeloid leukocyte [BTC000029]	9.54
	myeloid leukocyte [BTC000029]	8.76
	myeloid leukocyte [BTC000029]	7.78
	myeloid leukocyte [BTC000029]	9.08
	myeloid leukocyte [BTC000029]	9.37
	myeloid leukocyte [BTC000029]	10.44
	myeloid leukocyte [BTC000029]	5.95
	myeloid leukocyte [BTC000029]	5.61
	myeloid leukocyte [BTC000029]	8.75
	myeloid leukocyte [BTC000029]	9.49
	myeloid leukocyte [BTC000029]	9.42
	myeloid leukocyte [BTC000029]	5.34
	myeloid leukocyte [BTC000029]	9.69
	myeloid leukocyte [BTC000029]	8.85
	myeloid leukocyte [BTC000029]	9.59
	myeloid leukocyte [BTC000029]	9.05
	myeloid leukocyte [BTC000029]	6.24
	myeloid leukocyte [BTC000029]	6.89
	myeloid leukocyte [BTC000029]	8.05
	myeloid leukocyte [BTC000029]	5.82
	myeloid leukocyte [BTC000029]	7.41
	myeloid leukocyte [BTC000029]	7.68
	myeloid leukocyte [BTC000029]	5.84
	myeloid leukocyte [BTC000029]	6.26
	myeloid leukocyte [BTC000029]	8.78
	myeloid leukocyte [BTC000029]	8.36
	myeloid leukocyte [BTC000029]	8.54
	myeloid leukocyte [BTC000029]	0
	myeloid leukocyte [BTC000029]	7.88
	myeloid leukocyte [BTC000029]	0
[truncated: 29,595 more rows]

## Sheet: Supplementary Fig. 1
Fig. S1b
Fig. S1c, left
	μg/ml	PD-1.Fc	Tim-3.Fc	PD-L1.Fc
	2	0.006	0.01	0.005
	1	0.007	0.007	0.006
	0.5	0.006	0.007	0.006
	0.25	0.007	0.007	0.004
	0.125	0.007	0.006	0.004
	0.0625	0.01	0.005	0.006
	0.03125	0.006	0.006	0.009
	0	0.005	0.005	0.005
Fig. S1c, right
	μg/ml	PD-1.Fc	Tim-3.Fc	PD-L1.Fc
	2	0.006	0.013	0.005
	1	0.008	0.008	0.005
	0.5	0.006	0.008	0.006
	0.25	0.007	0.008	0.007
	0.125	0.006	0.006	0.007
	0.0625	0.006	0.007	0.007
	0.03125	0.008	0.007	0.007
	0	0.005	0.005	0.005
Fig. S1d
	PD-1.Biot (μg/ml)	IgG1.Fc coated	PD-L1.Fc coated	+ Gal9	+ Pembro	+ Nivo
	1	0.037	0.841	0.738	0.837	0.433
	0.5	0.031	0.482	0.467	0.436	0.222
	0.25	0.025	0.271	0.28	0.258	0.119
	0.125	0.02	0.15	0.141	0.13	0.08
	0.0625	0.02	0.088	0.091	0.078	0.052
	0.03125	0.017	0.048	0.062	0.049	0.034
	0	0.016	0.015	0.017	0.016	0.015
Fig. S1e
		PD-L1 -	PD-L1 +
	GST	0.006	0.014
	GST-9N	0.094	0.081
	GST-9C	0.567	0.595
	Gal9	0.628	0.652

## Sheet: Supplementary Fig. 2
Fig. S2c
	Galectin-9 (μg/ml)	CD4 T	CD8 T
	0	100	100
	0.5	153.472	134.237
	1	185.67	67.203
	2	53.3121	9.08321
Fig. S2d, left
	Concentration (μg/ml)	Gal9 WT	R65A	R239A
	2	1.15276	98.0863	104.268
	1	19.1788	110.688	93.7879
	0.5	82.2942	106.476	115.743
	0.25	85.8806	124.374	97.5363
	0	100	100	100
Fig. S2d, right
	Concentration (μg/ml)	Gal9 WT	R65A	R239A
	2	6.46962	115.632	119.606
	1	36.3218	131.823	108.342
	0.5	104.663	124.401	133.924
	0.25	99.4089	144.466	106.864
	0	100	100	100
Fig. S2e
	μg/ml	GST	GST-Gal9N	GST-Gal9C	Gal9
	2	8.64	9.44	10.1	39.2
	1	9.31	8.31	9.11	32.3
	0.5	8.38	8.46	8.44	22
	0.25	10.1	8.26	8.48	11.4
Fig. S2g
	Galectin-9 (μg/ml)	CD8 T cells			Jurkat (T cell leukemia)			HeLa (cervical cancer)			A549 (lung cancer)			A375 (melanoma)			BT549 (breast cancer)
	2	7.25806	13.9241	11.1888	80.6748	82.8788	74.1214	92.4267	89.4166	93.8207	98.4385	96.2227	95.8062	94.525	94.7536	102.998	96.4853	100.225	106.974
	1	25	43.038	30.0699	81.2883	85	80.1917	98.9414	94.3012	86.6841	96.3565	102.651	75.1265	97.4235	95.8665	101.799	99.7732	102.812	102.897
	0.5	57.2581	68.3544	58.042	88.0368	92.8788	85.623	101.384	93.2836	94.1688	105.986	99.8675	106.001	100.644	101.749	106.835	102.041	103.375	96.3519
	0	100	100	100	100	100	100	100	100	100	100	100	100	100	100	100	100	100	100
Fig. S2h
Fig. S2j
	Galectin-9 (μg/ml)	CD8+ T cell survaval (%)			Tumor cell survival (%)
	2	13.2662	10.9756	10.7143	34.6788	40.307	37.7487
	1	21.3628	28.0488	26.1905	31.1813	28.5027	35.3022
	0.5	20.2371	31.7073	29.7619	18.4449	15.7208	16.7423
	0.25	36.4527	42.6829	42.8571	7.25135	4.16462	7.39833
	0.125	74.6626	89.0244	85.7143	6.03113	4.28016	0.0486376
	0.0625	108.442	108.537	111.905	6.37584	5.80057	8.82071
	0.03125	93.3125	112.195	108.333	2.87897	11.1633	7.46181
	0	100	100	100	5.08361	7.0903	3.67893

[truncated: 3 more sheets: Supplementary Fig. 4, Supplementary Fig. 7, Supplementary Fig. 8]
